# Supplementary material for: Characterization of Glutamate-Mediated Hormonal Regulatory Pathway of the Drought Responses in Relation to Proline Metabolism in Brassica napus L
Source: Plants (Basel). 2020 Apr 16;9(4):512. doi: 10.3390/plants9040512 (PMC7237994; doi:10.3390/plants9040512)
Supplement: Supplementary file 1 [file plants-09-00512-s001.zip]

Archive with 2 entries (2 files):
- Figures_Supporting figures.pdf
- Tables. Supplementary.docx
